# Supplementary material for: Identification of Simultaneous Occurrence of Amphibian Chytrid Fungi and Ranavirus in South Korea
Source: Animals (Basel). 2025 Jul 18;15(14):2132. doi: 10.3390/ani15142132 (PMC12291918; doi:10.3390/ani15142132)
Supplement: Supplementary file 1 [file animals-15-02132-s001.zip]

Archive with 1 entries (1 files):
- animals-3668232-supplementary.xlsx
