# Supplementary material for: Identification of Simultaneous Occurrence of Amphibian Chytrid Fungi and Ranavirus in South Korea
Source: Animals (Basel). 2025 Jul 18;15(14):2132. doi: 10.3390/ani15142132 (PMC12291918; doi:10.3390/ani15142132)
Supplement: Supplementary file 1 [file animals-15-02132-s001.zip › animals-3668232-supplementary.xlsx]

## Sheet: Sheet1
Scientific name	Locality code	No. of samples	Bd-positive samples	RV-positive samples	% Bd-positive samples	% RV-positive samples	Bd-95% CI	RV-95% CI
Bombina orientalis	GW1	9	2	0	22.22	0	0.06‒0.55	0.00‒0.30
	GW5	15	0	0	0	0	0.00‒0.20	0.00‒0.20
	GS4	11	3	0	27.27	0	0.10‒0.57	0.00‒0.26
	GS5	4	1	0	25	0	0.05‒0.70	0.00‒0.49
	GS6	8	1	0	12.5	0	0.02‒0.47	0.00‒0.32
	Total	47	7	0	14.89	0	0.07‒0.28	0.00‒0.08
Dryophytes japonicus	GG1	16	2	1	12.5	6.25	0.04‒0.36	0.01‒0.28
	GG2	21	0	0	0	0	0.00‒0.15	0.00‒0.15
	GG3	14	2	0	14.29	0	0.04‒0.40	0.00‒0.22
	GG4	15	0	0	0	0	0.04‒0.38	0.04‒0.38
	GG5	15	0	1	0	6.67	0.04‒0.38	0.01‒0.30
	GW1	14	0	0	0	0	0.00‒0.22	0.00‒0.22
	GW2	21	0	0	0	0	0.00‒0.18	0.00‒0.18
	GW3	18	0	0	0	0	0.00‒0.18	0.00‒0.18
	GW4	15	1	0	6.67	0	0.01‒0.30	0.04‒0.38
	GW5	15	0	0	0	0	0.04‒0.38	0.04‒0.38
	CC1	20	2	1	10	5	0.03‒0.30	0.01‒0.24
	CC2	14	0	0	0	0	0.00‒0.22	0.00‒0.22
	CC3	12	0	0	0	0	0.00‒0.24	0.00‒0.24
	CC4	17	0	3	0	17.65	0.00‒0.18	0.06‒0.41
	CC5	18	0	1	0	5.56	0.00‒0.18	0.01‒0.26
	JL1	19	1	1	5.26	5.26	0.01‒0.25	0.01‒0.25
	JL2	15	1	0	6.67	0	0.01‒0.30	0.04‒0.38
	JL3	15	0	0	0	0	0.04‒0.38	0.04‒0.38
	JL4	13	0	0	0	0	0.00‒0.23	0.00‒0.23
	JL5	18	0	1	0	5.56	0.00‒0.18	0.01‒0.26
	GS1	15	1	0	6.67	0	0.01‒0.30	0.04‒0.38
	GS2	20	0	0	0	0	0.00‒0.16	0.00‒0.16
	GS3	16	0	2	0	12.5	0.00‒0.19	0.04‒0.36
	GS4	14	4	0	28.57	0	0.12‒0.55	0.00‒0.22
	GS5	15	0	0	0	0	0.04‒0.38	0.04‒0.38
	GS6	12	0	0	0	0	0.00‒0.24	0.00‒0.24
	GS7	19	1	0	5.26	0	0.01‒0.25	0.00‒0.17
	Total	436	15	11	3.44	2.52	0.02‒0.06	0.01‒0.04
Glandirana rugosa	GG2	8	1	0	12.5	0	0.02‒0.47	0.00‒0.32
	CC3	6	1	1	16.67	16.67	0.03‒0.56	0.03‒0.56
	JL2	8	0	0	0	0	0.00‒0.32	0.00‒0.32
	JL3	6	0	0	0	0	0.00‒0.39	0.00‒0.39
	JL4	7	0	0	0	0	0.00‒0.35	0.00‒0.35
	GS1	3	2	0	66.67	0	0.21‒0.94	0.00‒0.56
	Total	38	4	1	10.53	2.63	0.04‒0.24	0.00‒0.13
Pelophylax nigromaculatus	GG1	10	0	0	0	0	0.00‒0.28	0.00‒0.28
	GG2	9	1	0	11.11	0	0.02‒0.43	0.00‒0.30
	GG3	13	2	0	15.38	0	0.04‒0.42	0.00‒0.23
	GG4	10	0	0	0	0	0.00‒0.28	0.00‒0.28
	GG5	15	0	0	0	0	0.04‒0.38	0.04‒0.38
	GW1	9	0	0	0	0	0.00‒0.30	0.00‒0.30
	GW2	7	0	0	0	0	0.00‒0.35	0.00‒0.35
	GW3	3	0	0	0	0	0.00‒0.56	0.00‒0.56
	GW4	13	2	0	15.38	0	0.04‒0.42	0.00‒0.23
	GW5	9	0	0	0	0	0.00‒0.30	0.00‒0.30
	CC2	12	1	0	8.33	0	0.01‒0.35	0.00‒0.24
	CC3	12	1	1	8.33	8.33	0.01‒0.35	0.01‒0.35
	CC4	12	0	2	0	16.67	0.00‒0.24	0.05‒0.45
	CC5	6	0	0	0	0	0.00‒0.39	0.00‒0.39
	JL1	7	0	0	0	0	0.00‒0.35	0.00‒0.35
	JL2	6	0	0	0	0	0.00‒0.39	0.00‒0.39
	JL3	7	0	0	0	0	0.00‒0.35	0.00‒0.35
	JL4	11	0	0	0	0	0.00‒0.26	0.00‒0.26
	JL5	11	0	0	0	0	0.00‒0.26	0.00‒0.26
	GS1	9	1	0	11.11	0	0.02‒0.43	0.00‒0.30
	GS2	2	0	0	0	0	0.00‒0.66	0.00‒0.66
	GS3	13	0	1	0	7.69	0.00‒0.23	0.01‒0.33
	GS5	9	0	0	0	0	0.00‒0.30	0.00‒0.30
	GS6	8	1	0	12.5	0	0.02‒0.47	0.00‒0.32
	GS7	8	0	0	0	0	0.00‒0.32	0.00‒0.32
	Total	231	9	4	3.9	1.73	0.02‒0.07	0.01‒0.04
